# Supplementary material for: Fecal Microbiota Transplantation Donor Screening: Is Dientamoeba fragilis a Valid Criterion for Donor Exclusion? A Longitudinal Study of a Swiss Cohort
Source: Microorganisms. 2026 Jan 17;14(1):217. doi: 10.3390/microorganisms14010217 (PMC12844390; doi:10.3390/microorganisms14010217)
Supplement: Supplementary file 1 [file microorganisms-14-00217-s001.zip]

Archive with 1 entries (1 files):
- microorganisms-3988264-supplementary.xlsx
