# Supplementary material for: Fecal Microbiota Transplantation Donor Screening: Is Dientamoeba fragilis a Valid Criterion for Donor Exclusion? A Longitudinal Study of a Swiss Cohort
Source: Microorganisms. 2026 Jan 17;14(1):217. doi: 10.3390/microorganisms14010217 (PMC12844390; doi:10.3390/microorganisms14010217)
Supplement: Supplementary file 1 [file microorganisms-14-00217-s001.zip › microorganisms-3988264-supplementary.xlsx]

## Sheet: Sheet1
	Supplementary Table 1
	Source data
	Patient code	Age (years)	Sex	Immunosuppression	Severe immunosupression	Recipient D. fragilis+ before FMT	Donor code	FMT-D. fragilis+	Cycle threshold (Ct) of positive donor sample	Storage duration (days)	Dosage	Route of administration	Thawing method (Warm water bath at 34.5°C vs. Overnight at 4°C)	Severe CDI	Recipient D. fragilis+ 15 days after FMT	Adverse events at Day15	Day15 adverse events relation to FMT	Serious adverse events at Day15 and relation to FMT	Recipient D. fragilis+ 8 weeks after FMT	Adverse events at 8 weeks	Week8 adverse events relation to FMT	Serious adverse events at Week8 and relation to FMT	8 weeks CDI status	Follow-up available (months after FMT)
	RL01	36	F	Crohn treated with védolizumab	n/a	yes	DL01	yes	23	237	40u	caps	n/a	no	no	Abdominal pain	possibly related	n/a	yes	Abdominal pain	no	n/a	cured	9.5
	RL02	68	F	n/a	n/a	no	DL01	yes	23	222	40u	caps	n/a	yes	no	n/a	n/a	n/a	no	n/a	n/a	n/a	cured	10
	RL03	52	F	n/a	n/a	no	DL01	yes	23	217	40u	caps	n/a	no	no	Accelerated bowel movement / bloating	unrelated (pre-existing) / related	n/a	no	Accelerated bowel movement	no	n/a	cured	10.2333
	RL04	53	F	n/a	n/a	no	DL02	yes	23.13	202	40u	caps	n/a	yes	no	Abdominal pain, bloating/ accelarated bowel movement	related/possibly related (DD undocumented viral infection)	n/a	no	n/a	n/a	n/a	cured	9.73333
	RL05	55	F	n/a	n/a	no	DL01	yes	23	168	40u	caps	n/a	no	no	Abdominal pain, bloating, nausea / low grade fever	possibly related / related	unrelated; Hospitalization for abdominal pain, upper gastrointestinal hemorrhage related to esophageal varices, bulbar ulcer.	no data	no data	no data	no data	cured	11.8667
	RL05	55	F	n/a	n/a	no	DL01	yes	23	204	40u	caps	n/a	no	no	n/a	n/a	n/a	no	n/a	n/a	n/a	cured	10.6667
	RL06	74	M	n/a	Acute myeloid leukemia	no	DL03	yes	32.5	260	250ml	colonoscopy		yes	no	n/a	n/a	n/a	no	n/a	n/a	unrelated ; febrile neutropenia related to chemotherapy	cured	12.3
	RL07	86	M	Chronic kidney disease stage 5	n/a	no	DL01	yes	23	162	250ml	colonoscopy	warm water bath	yes	no data	Accelerated bowel movement	possibly related	n/a	no data	no data	no data	no data	cured	12.3
	RL08	42	F	n/a	n/a	no	DL01	yes	23	203	60u	caps	n/a	no	no	Abdominal discomfort	possibly related	n/a	no	n/a	n/a	n/a	cured	10.7
	RL09	95	F	n/a	n/a	no	DL04	no	n/a	658	40u	caps	n/a	no	no	n/a	n/a	n/a	no	n/a	n/a	n/a	cured	10.9333
	RL10	40	F	Crohn treated with budesonide	n/a	no	DL01	yes	23	35	250ml	colonoscopy	warm water bath	yes	no	Abdominal discomfort	unrelated; dyspepsia	n/a	no	Abdominal pain	unrelated	n/a	cured	15.7667
	RL11	57	F	n/a	n/a	no	DL05	yes	36.1	714	250ml	Jejunostomy	warm water bath	yes	no data	Nausea, vomiting, abdominal pain	unrelated	n/a	no	n/a	n/a	unrelated; refractory gastroparesis	cured	24.7
	RL11	57	F	n/a	n/a	no	DL05	yes	30.5	702	258ml	Jejunostomy	warm water bath	yes	no data	Nausea, vomiting, abdominal pain	unrelated	n/a	no	n/a	n/a	unrelated; refractory gastroparesis	cured	24.6333
	RL12	30	F	n/a	n/a	no	DL06	no	n/a	519	40u	caps	n/a	no	no	Constipation	unrelated (pre-existing)	n/a	no	Abdominal pain	unrelated; 1 episode of upper right quadrant abdominal pain, may be attributed to a biliary colic	n/a	cured	24.4333
	RL13	26	M	n/a	n/a	no	DL07	no	n/a	427	39u	caps	n/a	yes	no	n/a	n/a	n/a	no	n/a	n/a	n/a	cured	24.2333
	RL14	22	F	n/a	n/a	no	DL07	no	n/a	461	40u	caps	n/a	yes	no	Nausea / Bloating	unrelated / related	n/a	no	Abdominal pain	unrelated; chronic constipation	n/a	cured	23.7333
	RL15	78	F	n/a	n/a	no	DL07	no	n/a	446	40u	caps	n/a	yes	no	Nausea	related	n/a	no	n/a	n/a	n/a	cured	23.5333
	RL16	83	M	n/a	Leukemia (CMML)	no	DL06	no	n/a	707	270ml	colonoscopy	warm water bath	yes	no	n/a	n/a	unrelated; episodes of febrile neutropenia pre-existing (january 2023, susp. drug-induced)	no	n/a	n/a	unrelated; primary corticosurrenal insufficiency	cured	23.4667
	RL17	60	F	n/a	n/a	no	DL08	no	n/a	441	40u	caps	n/a	no	no	Abdominal pain	unrelated	n/a	no	abdominal pain	unrelated	n/a	cured	23.0667
	RL18	78	M	n/a	n/a	no	DL06	no	n/a	720	276ml	colonoscopy	overnight	no	no	n/a	n/a	n/a	no	n/a	n/a	n/a	cured	22.5667
	RL19	44	F	n/a	n/a	no	DL06	no	n/a	728	270ml	colonoscopy	warm water bath	no	no	Slower bowel movement	possibly related	n/a	no	n/a	n/a	n/a	cured	22.3
	RL20	69	F	n/a	n/a	no	DL09	no	n/a	677	40u	caps	n/a	yes	no	GI motility disorder	possibly related	n/a	no	n/a	n/a	unrelated; diverticulitis	cured	21.9
	RL21	79	M	Chronic kidney disease stage 5	n/a	no data	DL04	no	n/a	300	78u	caps	n/a	yes	no data	Diarrhea	unrelated; recurrent CDI	n/a	no data	n/a	n/a	Severe complicated CDI with hospitalization	recurrent	22.5667
	RL21	79	M	Chronic kidney disease stage 5	n/a	no	DL10	no	n/a	37	250ml	colonoscopy	overnight	yes	no	n/a	n/a	unrelated ; sepsis (cellulitis of lower limb)	no	n/a	n/a	lower limb amputation	cured	21.3667
	RL22	25	M	Crohn treated with védolizumab and 5ASA	n/a	no	DL09	no	n/a	701	40u	caps	n/a	no	no	n/a	n/a	n/a	no	Accelerated bowel movement	unrelated; probable Crohn flare	n/a	cured	20.9333
	RL23	88	F	Chronic kidney disease stage 5; granulomatosis with polyangeitis	n/a	no	DL10	no	n/a	55	250ml	colonoscopy	warm water bath	no	no	n/a	n/a	n/a	no	n/a	n/a	n/a	cured	20.4667
	RL24	70	F	n/a	n/a	no	DL09	no	n/a	743	40u	caps	n/a	yes	no	Abdominal pain, bloating	unrelated (pre-existing intermittent abdominal pain)	n/a	no	bloating / SARS-Cov2 infection	possibly related / unrelated	n/a	cured	19.5333
	RL25	47	F	n/a	n/a	no	DL10	no	n/a	106	320ml	colonoscopy	warm water bath	no	no	Accelerated bowel movement	possibly related	n/a	no	diarrhea	unrelated; URTI	n/a	cured	18.6
	RL26	77	F	n/a	n/a	no data	DL09	no	n/a	729	40u	caps	n/a	no	no data	Abdominal pain	possibly related	n/a	no data	no data	no data	no data	recurrent	19.7667
	RL26	77	F	n/a	n/a	no	DL10	no	n/a	112	270ml	colonoscopy	warm water bath	no	no	n/a	n/a	n/a	no	n/a	n/a	n/a	cured	18.3333
	RL27	74	M	n/a	Solid Tumor; renal adenocarcinoma treated with corticosteroids and sunitinib	no	DL03	yes	31.6	106	232ml	colonoscopy	warm water bath	yes	yes	n/a	n/a	n/a	yes	n/a	n/a	n/a	cured	17.6667
	RL28	26	M	n/a	n/a	no	DL06	no	n/a	722	60u	caps	n/a	no	no	Hemorroid / slower bowel movement with abdominal pain	unrelated / possibly related	n/a	no	abdominal pain	unrelated; similar episodes before rCDi and FMT	n/a	cured	17.4333
	RL29	32	F	n/a	n/a	no	DL07	no	n/a	721	60u	caps	n/a	yes	no	abdominal pain	unrelated; pre-exisiting symptom	n/a	no	abdominal pain, GI motility disorders	unrelated; probable "Slow transit constipation and obstructed defecation syndrome"	n/a	cured	14.8333
	RL30	32	F	n/a	n/a	no	DL07	no	n/a	727	60u	caps	n/a	yes	no	n/a	n/a	n/a	no	abdominal pain	possibly related	n/a	cured	14.6333
	RL31	80	F	n/a	n/a	no	DL08	no	n/a	708	39u	caps	n/a	yes	no data	Hemorroid	unrelated	n/a	no data	Hemorroid (unresolved)	unrelated	n/a	cured	13.9333
	RL32	57	F	n/a	n/a	no	DL08	no	n/a	720	40u	caps	n/a	no	no	Urge to pass a stool	unrelated	n/a	no	n/a	n/a	n/a	cured	13.4667
	RL33	63	F	n/a	n/a	no	DL08	no	n/a	726	40u	caps	n/a	yes	no	bloating	possibly related	n/a	no	abdominal pain, slower bowel movement, bloating	possibly related; 2 weeks history of abdominal cramps, relieved when passing gas	n/a	cured	13.2667
	RL34	86	F	n/a	Myelodysplastic syndrome	no	DL04	no	n/a	610	40u	caps	n/a	yes	no data	n/a	n/a	n/a	no	n/a	n/a	unrelated; piccline obstruction, hospitalized 2 nights with good course of healing	cured	12.5333
	RL35	63	F	breast carcinoma treated by tamoxifen	n/a	no	DL01	yes	27.2	239	60u	caps	n/a	no	no	n/a	n/a	n/a	no	diarrhea, abdominal pain, nausea	unrelated; norovirus infection, intrafamilial transmission	n/a	cured	9.26667
	RL 36	55	M	Autologous stem cell hematopoietic transplantation for NK-/T-cell Lymphoma >100d	n/a	no	DL01	yes	23	257	40u	caps	n/a	no	no	bloating	related	n/a	no	bloating	possibly related	n/a	cured	8.83333
	RL37	67	F	n/a	n/a	no	DL02	yes	23.13	246	270ml	colonoscopy	warm water bath	yes	no	Abdominal pain	possibly related	n/a	no	n/a	n/a	n/a	cured	8.33333
	RL38	76	F	MALT-type gastric lymphoma	n/a	no	DL06	no	n/a	707	40u	caps	n/a	no	no data	Diarrhea	unrelated	n/a	no data	Diarrhea	unrelated	Hospitalized for acute lower limb ischemia. Treated with anitbiotics (clindamycine) for 10 days	recurrent	8.13333
	RL38	76	F	MALT-type gastric lymphoma	n/a	no	DL10	no	n/a	436	280ml	colonoscopy	warm water bath	yes	no	n/a	n/a	n/a	no data	Diarrhea	unrelated	n/a	recurrent	7.36667
	RL38	76	F	MALT-type gastric lymphoma	n/a	no	DL01	yes	23	384	263ml	colonoscopy	warm water bath	no	yes	n/a	n/a	n/a	yes	n/a	n/a	n/a	cured	4.83333
	RL39	77	M	n/a	n/a	no	DL10	no	n/a	443	275ml	colonoscopy	warm water bath	no	no	Constipation	possibly related	n/a	no	n/a	n/a	n/a	cured	7.13333
	RL40	58	F	n/a	n/a	no	DL06	no	n/a	721	60u	caps	n/a	yes	no	Abdominal pain	possibly related	n/a	no	Abdominal disconfort	unrelated	n/a	cured	6.96667
	RL41	79	F	n/a	n/a	no	DL06	no	n/a	728	40u	caps	n/a	no	no	n/a	n/a	n/a	no	Diarrhea	unrelated	n/a	cured	6.73333
	RL42	36	F	n/a	n/a	no	DL01	yes	19.3	370	280ml	colonoscopy	warm water bath	no	yes	n/a	n/a	n/a	yes	n/a	n/a	n/a	cured	4.6
	RL43	71	F	n/a	n/a	no	DL03	yes	31.6	462	125ml	colonoscopy	warm water bath	no	no	n/a	n/a	n/a	no	n/a	n/a	n/a	cured	5.73333
	RL44	61	M	HIV	n/a	no	DL03	yes	31.6	497	245ml	colonoscopy	warm water bath	yes	no	n/a	n/a	n/a	no	n/a	n/a	n/a	cured	4.56667
	RL45	27	F	n/a	n/a	no	DL01	yes	19.3	377	230ml	colonoscopy	warm water bath	no	no	Constipation	possibly related	n/a	no	n/a	n/a	n/a	cured	4.36667
	RL46	71	F	Metastatic NSCLC treated with Osimertinib	n/a	no	DL02	yes	23.13	379	230ml	colonoscopy	warm water bath	yes	yes	Constipation, Nausea	possibly related, unrelated	n/a	yes	Bloating	unrelated	n/a	cured	3.9
	RL47	84	M	CLL without treatment	n/a	no	DL01	yes	23	729	40u	caps	n/a	no	no	n/a	n/a	n/a	no	n/a	n/a	n/a	cured	3.43333
